# Supplementary material for: Effects of ursodeoxycholic acid on the gut microbiome and colorectal adenoma development
Source: Cancer Med. 2019 Jan 16;8(2):617–28. doi: 10.1002/cam4.1965 (PMC6382922; doi:10.1002/cam4.1965)
Supplement: Supplementary file 2 [file CAM4-8-617-s002.xlsx]

## Sheet: Supplemental Table 1
Supplemental Table 1. Wilcoxon signed-rank test comparison comparing relative abundance of carcinogenesis-associated taxa pre- and post-treatment in UDCA-treated subjects
Taxon	Minimum	25th percentile	Median*	75th percentile	Maximum	W**	FDR P-value
k__Bacteria;p__Proteobacteria;c__Gammaproteobacteria;o__Enterobacteriales;f__Enterobacteriaceae;g__Escherichia	-0.3044	-0.0004	0.0003	0.0041	0.507	5463	0.003
k__Bacteria;p__Firmicutes;c__Bacilli;o__Lactobacillales;f__Streptococcaceae;g__Streptococcus	-0.0462	-0.0004	0	0.0012	0.0903	4976	0.003
k__Bacteria;p__Proteobacteria;c__Deltaproteobacteria;o__Desulfovibrionales;f__Desulfovibrionaceae;g__Bilophila	-0.0269	0	0	0.0003	0.0064	2495	0.012
k__Bacteria;p__Fusobacteria;c__Fusobacteriia;o__Fusobacteriales;f__Fusobacteriaceae;g__Fusobacterium	-0.0276	0	0	0	0.0905	171	0.049
k__Bacteria;p__Firmicutes;c__Clostridia;o__Clostridiales;f__Clostridiaceae;g__Clostridium	-0.0656	-0.0018	0.0004	0.0041	0.1608	7701	0.051
k__Bacteria;p__Proteobacteria;c__Gammaproteobacteria;o__Enterobacteriales;f__Enterobacteriaceae;g__Klebsiella	-0.0003	0	0	0	0.0033	1	0.211
k__Bacteria;p__Firmicutes;c__Bacilli;o__Lactobacillales;f__Enterococcaceae;g__Enterococcus	-0.0041	0	0	0	0.0051	47	0.211
k__Bacteria;p__Firmicutes;c__Bacilli;o__Lactobacillales;f__Lactobacillaceae;g__Lactobacillus	-0.0126	0	0	0	0.0529	633	0.211
k__Bacteria;p__Firmicutes;c__Clostridia;o__Clostridiales;f__Eubacteriaceae;g__Pseudoramibacter_Eubacterium	-0.001	0	0	0	0.0013	117	0.275
k__Archaea;p__Euryarchaeota;c__Methanobacteria;o__Methanobacteriales;f__Methanobacteriaceae;g__Methanobrevibacter	-0.0969	-0.0001	0	0	0.0727	1929	0.413
k__Bacteria;p__Actinobacteria;c__Actinobacteria;o__Bifidobacteriales;f__Bifidobacteriaceae;g__Bifidobacterium	-0.2423	-0.0015	0	0.0036	0.1276	6122	0.413
k__Bacteria;p__Proteobacteria;c__Gammaproteobacteria;o__Enterobacteriales;f__Enterobacteriaceae;g__Shigella	0	0	0	0	0.0002	0	0.439
k__Bacteria;p__Proteobacteria;c__Gammaproteobacteria;o__Enterobacteriales;f__Enterobacteriaceae;g__Yersinia	0	0	0	0	0.0126	0	0.439
k__Bacteria;p__Bacteroidetes;c__Bacteroidia;o__Bacteroidales;f__Bacteroidaceae;g__Bacteroides	-0.4177	-0.0753	0.0002	0.099	0.5208	9292	0.629
k__Archaea;p__Euryarchaeota;c__Methanobacteria;o__Methanobacteriales;f__Methanobacteriaceae;g__Methanosphaera	-0.0001	0	0	0	0.0002	6	0.823
k__Bacteria;p__Proteobacteria;c__Deltaproteobacteria;o__Desulfovibrionales;f__Desulfovibrionaceae;g__Desulfovibrio	-0.0227	-0.0001	0	0	0.0176	2374	0.885
k__Bacteria;p__Verrucomicrobia;c__Verrucomicrobiae;o__Verrucomicrobiales;f__Verrucomicrobiaceae;g__Akkermansia	-0.4291	-0.0048	0	0.008	0.3206	7482	0.885
k__Bacteria;p__Proteobacteria;c__Gammaproteobacteria;o__Pseudomonadales;f__Pseudomonadaceae;g__Pseudomonas	-0.0006	0	0	0	0.0007	183	0.885
*Median change in relative abundance between post - pre samples.
**Wilcoxon test statistic. Higher values indicate an increase from pre to post. Lower values indicate a decrease.
