# Supplementary material for: Effects of ursodeoxycholic acid on the gut microbiome and colorectal adenoma development
Source: Cancer Med. 2019 Jan 16;8(2):617–28. doi: 10.1002/cam4.1965 (PMC6382922; doi:10.1002/cam4.1965)
Supplement: Supplementary file 3 [file CAM4-8-617-s003.xlsx]

## Sheet: Sheet1
Sequence Count per sample (UDCA)			Sequence Count per sample (placebo)
	Sequence Count			Sequence Count
Minimum	1634		Minimum Sequence Count	945
1st quartile	12261.5		1st quartile	12125.8
Median	17893		Median Sequence Count	19453.5
3rd quartile	31990.5		3rd quartile	32204
Maximum	285987		Maximum Sequence Count	172241
Mean	27550.9		Mean Sequence Count	28277.5
Detail			Detail
udca.trial.2NA9FVE9XX4Z8	285987		udca.trial.5ZYORUUCES3DP	172241
udca.trial.6FZIWJ3X1XIHC	155190		udca.trial.67TQ5LLEMAKHW	165896
udca.trial.2JQ4Q75ZLI2QS	140166		udca.trial.4ZRLZLSAF2W94	153334
udca.trial.516ETTDBVL2KI	138863		udca.trial.562LB46Q3NS54	146128
udca.trial.25S4BJS0CONMM	138313		udca.trial.3IAEDMVHHF5NY	135581
udca.trial.25C3QC8Z24RUK	135592		udca.trial.22W0HOU9Y3F29	133731
udca.trial.4CEI4ZAMFTESK	135186		udca.trial.3XF7BW2ZJGT7H	128759
udca.trial.77CS21CWO5XYE	131124		udca.trial.18P5NRF7EUMYF	123734
udca.trial.18952JW64AR6D	119197		udca.trial.1FW65OVPOJAEJ	122048
udca.trial.728LA4RZSTAHR	117609		udca.trial.6EVHFIABTJT17	112374
udca.trial.2IRCH73ZFJS7G	113896		udca.trial.3474QYPX66BMZ	112284
udca.trial.19D6JKPRCOGMI	110656		udca.trial.1D82MFPHX7ZQ7	105738
udca.trial.3SG9S09NQJKNN	103861		udca.trial.4WNHV531D7PSQ	104615
udca.trial.1WQAE77FBXY32	100323		udca.trial.1K4BR6EJYS6B2	103293
udca.trial.50NN60UD06NT8	98397		udca.trial.48ECU3JASUGS2	102269
udca.trial.7613VS1JHSHO	97645		udca.trial.5ZDEYMJQ1SSOU	98864
udca.trial.5D1LIFVPQ2HP7	93734		udca.trial.35R6T72JP3WV6	96283
udca.trial.8Y3GPW6PPBLW	92847		udca.trial.32CBBJLUF49JJ	95842
udca.trial.3W8ESA9GQ8KS4	92067		udca.trial.5DXMOUXSB699B	95013
udca.trial.2I62NYTD2KHIL	88492		udca.trial.6D0O03692HQXR	91036
udca.trial.1UA75JSQ7WLAR	83514		udca.trial.5SUFCIDRPXYWT	90617
udca.trial.5B1IV001WL0OY	78483		udca.trial.4EML30XSWKTOU	87780
udca.trial.536HH98ZP2JKR	75638		udca.trial.507MKTBBPMS16	86905
udca.trial.1657Q4GSV4BQ4	73251		udca.trial.41NCXDLTTPP40	85373
udca.trial.4W7H9XK02NU0O	72844		udca.trial.1AP8B7AV8C3YO	84335
udca.trial.2TL8RDSPMI0V8	72591		udca.trial.5LSO2LOUIOQDI	82660
udca.trial.FH32U251K5DX	71677		udca.trial.6K7OI0MRC6EDV	79186
udca.trial.3DJH4CTOBRV05	70795		udca.trial.3SLJ0118SYZKG	79127
udca.trial.5OBIDU3H7KM51	67996		udca.trial.6OIL635J79T9M	78487
udca.trial.5I8JCXGK69O52	66850		udca.trial.3RS8W6Z3SPQZK	78069
udca.trial.3ANDAHVXX6MFS	66718		udca.trial.JBZ5P1VM3OHM	74174
udca.trial.3BZF24H1SU9RY	64979		udca.trial.5Z6T720319B9M	69963
udca.trial.3FUB4ZGSDDSVN	64712		udca.trial.5GGH03CF0250U	69801
udca.trial.7FAKID3WGIY1T	61252		udca.trial.3Z4IM5774TTCH	69418
udca.trial.UBX2ASU7IB5M	60431		udca.trial.3D3GJ5AN17Z83	69004
udca.trial.L41IJ60SB7LU	59341		udca.trial.2LA6SFIM4FNYZ	68556
udca.trial.6VTR9MTUOJG5R	57840		udca.trial.4N9SY7789I3X5	68245
udca.trial.61EA0GQ17B8SI	57310		udca.trial.6ACKGU01B6G9F	66246
udca.trial.1OV90GGD4FGYV	56390		udca.trial.4NOF0DIDXBJ8E	66190
udca.trial.34WK5T8CQQLRV	55909		udca.trial.5M0OD7GD5YO9J	63253
udca.trial.QPA76SWDICZL	54624		udca.trial.7ANSUP9WIGMU1	62698
udca.trial.7OPNYC7L6Z0E7	54212		udca.trial.26DE4S2MPNYBH	61740
udca.trial.3G2BFL8B0NQRO	53969		udca.trial.6CQXYFXQ9NW7K	61449
udca.trial.7CV9O3ZUOIKCX	53277		udca.trial.UB4NWI6VHC27	60932
udca.trial.4SM8XURXVECBG	50901		udca.trial.J3YV3ACYTQLL	60802
udca.trial.3658Q7WAQU8RF	50738		udca.trial.2AWB3GCX81B39	57911
udca.trial.V0K2R0MG1M73	50596		udca.trial.14L5NW46C6QHX	54676
udca.trial.7QOMZDJH5M1XO	49003		udca.trial.4XSBQK79XMECA	54616
udca.trial.6DQ3EXOON212N	48354		udca.trial.46L6UUVDRSI72	51606
udca.trial.300DOIEYINW79	48102		udca.trial.1JKGGZBT8JC30	51544
udca.trial.867VX1XC6JHT	46779		udca.trial.5ENB0UOHZ06FU	50992
udca.trial.7NV1AYDE8LPAW	44880		udca.trial.6QBFXBKBPIBH9	50103
udca.trial.1WJXJRW2EO3PH	44847		udca.trial.4JCEPWFU7DOVV	48602
udca.trial.41FCMRUB6FR7Z	44730		udca.trial.2PP92497742AR	47230
udca.trial.52XDK8XP6Y67Y	43818		udca.trial.SPYZ9LSHPBD8	46701
udca.trial.24BLQAPYQMKH2	42503		udca.trial.78NRQ4BIAQ9KG	46037
udca.trial.7ONPA5IAY5GIE	42363		udca.trial.29VT3ETWWJ3PR	45484
udca.trial.2WI4ZN13D48J0	41662		udca.trial.7PHUFRPYCDTIB	45360
udca.trial.6URLTEUON159T	40936		udca.trial.5FTUNB9QOYRTK	44797
udca.trial.6HHMAKR9C1JTQ	40241		udca.trial.25Z0ZQZR5461V	43885
udca.trial.6KBU3MUKJRDTW	40200		udca.trial.6SBIKRFZIZSHI	43746
udca.trial.7A764UTMX79OL	40044		udca.trial.6N7XXHSAYCME9	43665
udca.trial.34M1PRP6LVRY9	39567		udca.trial.1X2GAF6R6SVF4	41481
udca.trial.3MBC2WXGGF2RV	39406		udca.trial.7A2J1GZA5HC56	40871
udca.trial.3LCSR23QDQFA6	39230		udca.trial.1MOKLG12AEIJE	40633
udca.trial.6DCTWB5KXCO9T	39152		udca.trial.2L12VF7BMBAM6	40570
udca.trial.5ZGYFLUAYOARH	38846		udca.trial.6PY6EP17ZSYOF	39899
udca.trial.31N6TBRIMG0EO	38845		udca.trial.2BTDLEXX8FOSF	39759
udca.trial.4QLXD9NZYN89K	38543		udca.trial.2ESLPCKJFBANR	39735
udca.trial.2R9QTPK8PF5X	38207		udca.trial.7BJU14BZ3KEE5	39599
udca.trial.FT8Z21GWF2PZ	37991		udca.trial.36JETHI6G9TPY	39507
udca.trial.1KD4G6GPY33AI	37748		udca.trial.73RJPYKUGWG96	39130
udca.trial.57DJGC824H00I	37685		udca.trial.3Y4MQQLF413CD	38995
udca.trial.28XMZ1P51AAJT	37269		udca.trial.3AM9O3C62C6Z0	38949
udca.trial.64LRC5CG4QFLI	36812		udca.trial.4SBHKO0HN9VG7	38411
udca.trial.5BDOR7ZDRFY10	36589		udca.trial.4YJPTLEZR08CZ	37690
udca.trial.4B5ZUC03H19J1	36541		udca.trial.4F3E2MRHJ5OKB	37277
udca.trial.43JKVTXS7I7O9	36456		udca.trial.1D47XG5SHJ1A7	36898
udca.trial.1Z2IXV2F0ACFD	36353		udca.trial.6C3J79KEMJJWV	36747
udca.trial.7G2QZSM9LXR5X	36131		udca.trial.2FM4QBUYIU6AA	36700
udca.trial.316B6C2YXX07L	35929		udca.trial.5CPQIUKHN3LD6	36567
udca.trial.6TDO0ZF5KI3DG	35851		udca.trial.74I4A2KBI29LI	36228
udca.trial.6IP0YTI0FZ9MH	35796		udca.trial.1Y98U10A013UH	35899
udca.trial.6JER3PD8EFAE	35786		udca.trial.3U6DGNOINXJW2	35398
udca.trial.385BDNRYKBPRO	35776		udca.trial.5UQ16BSHT103O	35256
udca.trial.7MAZ8Q0RPO42P	35723		udca.trial.6DY3PJG7ABYYO	35225
udca.trial.4LV914UGW9KNE	35136		udca.trial.15JXWW66I5119	35082
udca.trial.6190SFYG4VTVP	35010		udca.trial.4ZL956GXHT1VJ	34967
udca.trial.I6U29OIIVJKP	34481		udca.trial.506IYERJUSCKE	34881
udca.trial.YHKICK106B4K	34263		udca.trial.3Y2AFJ31XNLA	34725
udca.trial.4AFU0KMU92E94	34031		udca.trial.BYCW71QBVJMA	33937
udca.trial.4XV2T577IGXBI	33572		udca.trial.8JHEJL11VWAN	33936
udca.trial.3ZTBWCSEEOM3Z	33411		udca.trial.2W08DMNMVOY6R	33796
udca.trial.619OFXSY1CEZR	33036		udca.trial.1N89SVZ0BPPS	33498
udca.trial.2QQJGK2UUN8RO	32907		udca.trial.5SVTVJLNCOFDM	33013
udca.trial.775K5TW1CWZ5S	32659		udca.trial.1AO4OSR3DHOHW	32959
udca.trial.79Z5U9249XBSK	32303		udca.trial.5FDU23QPEEW1I	32900
udca.trial.6HL10NLOTCNX0	32299		udca.trial.512K4TTMFW44I	32857
udca.trial.6RIULKB2TG1A0	31995		udca.trial.1S85TX7S5LKEP	32609
udca.trial.AP275GK12F9C	31989		udca.trial.1XNZ0SPNN1T5M	32596
udca.trial.10A8ZTLEH3BM6	31275		udca.trial.4JSFB3YVHXKNX	32454
udca.trial.1MM3YV6OEKQCH	31140		udca.trial.5BGFTSZBCAH08	32228
udca.trial.4B1CQY5QPBBZM	31087		udca.trial.1I8EPCQPCVOQU	32132
udca.trial.6G8BLJ6318FGS	30768		udca.trial.4NHT8SYQWS1T6	32106
udca.trial.6RI8GXDUIQJWM	30759		udca.trial.1F1JIB1IQ5ZB8	31759
udca.trial.1N7C98K15SXAO	30747		udca.trial.3N080IDIS80UZ	31691
udca.trial.6IJRQSQFDJUPO	30677		udca.trial.83GTC1ZRC0IL	31552
udca.trial.FNZR19VTZNT6	30638		udca.trial.5O1SC6UYEQREU	31182
udca.trial.5XXII0EWQG6WO	30592		udca.trial.6YCLKV8HDFBXA	31009
udca.trial.12MZ192XPKO1V	30481		udca.trial.6N2Q8BXZHOB84	30880
udca.trial.331QQE49ZOJOF	30317		udca.trial.BQCLLA7OLLQ9	30717
udca.trial.4FBNADRA9P9HZ	30270		udca.trial.3XWMG4TWGR5GC	30450
udca.trial.3OUU1N6L1RJNG	30134		udca.trial.4CO5VRIAT3G71	30163
udca.trial.5SD27R2OHA0MC	30010		udca.trial.6WHS5G4EMD9TU	29836
udca.trial.2MYEGA31UY8N7	29991		udca.trial.656F0QPU708WZ	29824
udca.trial.5IK34IINQF43Q	29556		udca.trial.C13YS1NWQ2LI	29821
udca.trial.1YUIN9AWD0EJC	29360		udca.trial.4NEG1L1L181GK	29786
udca.trial.2HO3EKL1J71UQ	29327		udca.trial.P8CF155MV52D	29723
udca.trial.1IDWUIQKIKQPA	29238		udca.trial.4H6TXAKB875X6	29694
udca.trial.3EOAZRXWW6JJP	28660		udca.trial.19TZJ6JFZ9BHZ	29523
udca.trial.3Y4O9LIOPS731	28533		udca.trial.X8VXXW302O50	29395
udca.trial.HLCUR2VODPKV	28468		udca.trial.45DS6M4MNUSEB	29372
udca.trial.4AKH3YH70SBSJ	28321		udca.trial.302IMGHNSSXT3	29245
udca.trial.1B9G0VYZC82XF	28229		udca.trial.4XIFF5LC3H1W2	28939
udca.trial.6XLTMGXZUQZ9Z	28184		udca.trial.7HUTCMQES5AA5	28918
udca.trial.M1H7ZFZ05FMR	27973		udca.trial.TAMNUZ6JZ4OP	28550
udca.trial.5JLDIYCBDYAKN	27668		udca.trial.3N7D9BZJ1IUBZ	28338
udca.trial.2KK78FIRXSAF3	27639		udca.trial.3CJL8Y7WAZ501	28244
udca.trial.6YUR40U7Y49B6	27598		udca.trial.3YI56ICSX036U	27908
udca.trial.3O8WKX1GSBNUJ	27435		udca.trial.4GFOREKVI2YY4	27788
udca.trial.6R84R8GW72O5F	27311		udca.trial.6TOFE66LSMK8P	27487
udca.trial.1V1RICDV2LX1H	27146		udca.trial.4PCMO82TNU3WM	27481
udca.trial.4UDP61YUQWE2A	26722		udca.trial.3YUSKHYOBZYMA	27469
udca.trial.4ZAHRZPH9OL0A	26634		udca.trial.229E4WRLN01UZ	27335
udca.trial.21YMRQ05EVKZQ	26365		udca.trial.4509QUD8UVSJU	27130
udca.trial.53KSBFB0U2IIN	26224		udca.trial.V627X0HLQO5J	26840
udca.trial.1W5SZD7GAZMHM	26187		udca.trial.67N5WVZ17I6TC	26624
udca.trial.70NH4CSV0SDJG	26164		udca.trial.4PMRWRX1L93EH	26474
udca.trial.25Z2ILX0QV9SJ	26103		udca.trial.1TFKI5YJ9JA7G	26440
udca.trial.32ILV3WCWUALE	26065		udca.trial.4BUODN55BBOB6	26431
udca.trial.Q90OU1KZOU5W	25543		udca.trial.2KS7J1AAL28B4	26269
udca.trial.18AJLL41R17N6	25537		udca.trial.4QQTDSQMTMSUM	26214
udca.trial.42FJET46Z4I84	25387		udca.trial.6TL26Y9FX2JW3	26206
udca.trial.1MFY67CBCF39Z	25330		udca.trial.2YFPHN53P0TLO	26141
udca.trial.5VFE5C2WBPCZ	25045		udca.trial.6HT1B9D7GMLT1	26126
udca.trial.5LLG6E7Z7FRKW	25034		udca.trial.20HBS2NGGSIQR	26021
udca.trial.OH7955PWQY3B	24889		udca.trial.1UH5CLXQM37GO	25801
udca.trial.5CTL7U472SJT6	24291		udca.trial.5X1IUGA3R3J38	25610
udca.trial.1CIBZKXXTU97Y	24219		udca.trial.46KBT2PVDTDS1	25298
udca.trial.5RBTC66AFHXW3	23825		udca.trial.7D6FRNDIPTZAL	25289
udca.trial.3SKFDMHGY4K3O	23725		udca.trial.13P4HH23R2YXT	25287
udca.trial.14QGERT10D95E	23526		udca.trial.3KZABACCKRFFP	25252
udca.trial.2C798OE98UIYN	23061		udca.trial.6ZOOVCQUUU304	25212
udca.trial.4H9KZVK8T1OWE	22989		udca.trial.YSY068PJ09D7	24959
udca.trial.69NFYM5PII74K	22951		udca.trial.OZPZSGEOVPSY	24830
udca.trial.QEIU01G5DW4C	22950		udca.trial.3O9IPJYP3157X	24633
udca.trial.2EXWG89E3HTB8	22891		udca.trial.6ZDVZB250YIE7	24632
udca.trial.3GXAIGNVCO6LO	22523		udca.trial.1XQH68HB4MP37	24367
udca.trial.397ICQOE7L4EA	22329		udca.trial.5JDD8CKSQOCOM	24211
udca.trial.6UUZ0MRUIL5MF	22127		udca.trial.30OG36MS28TM0	24178
udca.trial.74Y3CF636V1MW	22014		udca.trial.1DHIYXM5SZHTP	23979
udca.trial.RDB303GBC6NO	21973		udca.trial.3FQHYUUCJFY6B	23872
udca.trial.KWTMBP5H28T8	21897		udca.trial.4WZ1MQ54XD5RE	23718
udca.trial.WSNYG218091Z	21762		udca.trial.4Z9VNCS8YZ3MW	23368
udca.trial.JNIXA3Z694GA	21663		udca.trial.514P2RWBQ15QC	23362
udca.trial.7HXLY2NLYQX01	21612		udca.trial.3GGM9RAC5NPPK	23089
udca.trial.4Q6782AID439T	21442		udca.trial.3NOAF6LCBSY9Q	22988
udca.trial.3L7ALW3V81DBQ	21288		udca.trial.508EZ7LZ1NR4L	22961
udca.trial.7HRG5ET8WL9XJ	21286		udca.trial.1UMFRQ9CW68F	22878
udca.trial.U45OU9LNI0B8	20835		udca.trial.XGA3WQDCN4NN	22775
udca.trial.2M49ANVEGPVNA	20802		udca.trial.3I1BZHHGL1W1T	22691
udca.trial.SSH4PDFZA7AT	20752		udca.trial.7076354A17QZ3	22671
udca.trial.3ZWP3KPKA8MGL	20205		udca.trial.3QJQLJOKTXLQ1	22668
udca.trial.6DAD9QB71IW2W	20164		udca.trial.56JEAQ0EQ8N0L	22542
udca.trial.7KLPHBTTQ27OD	20129		udca.trial.39A0I6G1P60BV	22501
udca.trial.4P761X083W5OU	20004		udca.trial.3OKA2QQ5B5M36	22415
udca.trial.5F5VACWGCW1W5	19959		udca.trial.5UQNAYPQ3QHH2	22343
udca.trial.4HPN3Y0JPCOF4	19725		udca.trial.4Y18LT1KKMKE0	22305
udca.trial.1QQUU9V37II5Q	19692		udca.trial.67UIJZW1YBJLB	22270
udca.trial.1HHVO3OHXGZ56	19479		udca.trial.2CMNP9028OXDB	22219
udca.trial.5FNZANKXBTVJD	19421		udca.trial.24V11L3FIHKCE	22040
udca.trial.ZU9XGZMSAJKS	19349		udca.trial.E3QAIM8TJJA0	21904
udca.trial.2N31JNXEMO66M	19303		udca.trial.VFYJBMFFW0LR	21851
udca.trial.3OBEQCT49WJS4	19182		udca.trial.VWVP688Q64JI	21707
udca.trial.3EOI02VVTRGM	19029		udca.trial.7QO0UQM8UWKKA	21683
udca.trial.74KTTSMZH5OU2	18831		udca.trial.1WDT9YYYY9KDN	21595
udca.trial.158KF2HHZB2SM	18820		udca.trial.4HKDVX8YMX9IB	21589
udca.trial.61RSG8HF0A8MZ	18664		udca.trial.6L1ZXE7TRQ93T	21289
udca.trial.76TIA2OVIRL3	18584		udca.trial.5SLCYCZQTKPAO	21265
udca.trial.66Z512OH9OD59	18583		udca.trial.5Q9VA8I4VI6B4	21121
udca.trial.JTFSSQ2554H5	18491		udca.trial.NNO85VAT82GS	20807
udca.trial.NZ38UH8XT4G3	18483		udca.trial.3JDDR42KGPJDZ	20656
udca.trial.26EU6O7RY5IIY	18432		udca.trial.5I1Z47U6RHAGI	20472
udca.trial.21YOAKXF0MOQE	18271		udca.trial.6MZBI93K0D74U	20455
udca.trial.6K149B0DXE0PB	18146		udca.trial.77UG3FC3OPX8W	20402
udca.trial.4KAZKM6TVTG48	18090		udca.trial.5IEKZCISKQ25A	20295
udca.trial.IEMYL50OMY5R	18030		udca.trial.2MIDV2K0KECV5	20237
udca.trial.S6L6U5LBLF8K	17911		udca.trial.6DVLK3OJSR313	20217
udca.trial.5ECL6IUBCMTB9	17875		udca.trial.3XJEGD82CSWE6	20208
udca.trial.3ILY57XL1KLMM	17871		udca.trial.5WLGQDTSUSJKI	20062
udca.trial.5U7VN66R8C2PS	17853		udca.trial.6OK17ZAOFRDH3	19910
udca.trial.1L1SZHLRSDI2N	17846		udca.trial.2WFMU79FVJCLF	19694
udca.trial.5LMB86DHLEVZX	17733		udca.trial.F5838QWYL91W	19585
udca.trial.CX6O2103KXWA	17723		udca.trial.QSG04F1RJU18	19322
udca.trial.64D4WWNP6R0C3	17691		udca.trial.3D9R2PL5IY09Y	19299
udca.trial.3NNMROQUFCD5O	17687		udca.trial.1BWT97F1DLBHG	19226
udca.trial.6LN9QMIG4PJSO	17626		udca.trial.3SX2RM3CD4FJ4	18877
udca.trial.3P2STE0U3ADST	17374		udca.trial.2S9ZE5I92VCMH	18632
udca.trial.1GR58KBA0JQ8J	17189		udca.trial.3P5LETY19W0IP	18547
udca.trial.3NFDJXR1OSS80	17123		udca.trial.47101S3EKTUO5	18546
udca.trial.5O4AHMMLWBNCF	17091		udca.trial.42QCAUSWT02U1	18537
udca.trial.2CXTSSDQA0CAZ	17080		udca.trial.6G32DIEHYT0JZ	18448
udca.trial.6RTNHLZSNBLVX	17047		udca.trial.5CCIJ2YNJ5CB0	18274
udca.trial.5FWN8R6XVKEJG	17038		udca.trial.5L8SSEM3SFW5G	18004
udca.trial.3FYI9GLV6PW2C	17006		udca.trial.62QZFL5MZFH8Q	17928
udca.trial.IKO555H8IW9	16999		udca.trial.2Q2IKQSAWTF3L	17836
udca.trial.LZ0LELL4BNFU	16987		udca.trial.41BHXSALQQSRZ	17833
udca.trial.2RRVDUTS3XIZ9	16937		udca.trial.53D6R65PZZIP1	17799
udca.trial.6NVYTB2UW6G2C	16881		udca.trial.34VY16B4G14EH	17730
udca.trial.3LFYJZPVRRWBT	16793		udca.trial.2WNN4T0YITAHG	17684
udca.trial.3XDHKULZDWWDB	16790		udca.trial.3QM8QZG8BIHNM	17636
udca.trial.2UVKRYWTCLRD8	16755		udca.trial.42IC091E5Q4Y0	17497
udca.trial.HQUZX2QU2RJB	16701		udca.trial.9EWGBPVCA6HD	17415
udca.trial.4NV4AAF488ICO	16552		udca.trial.34DFAJ0FNWCOU	17346
udca.trial.4MDTAN2FA5G3P	16541		udca.trial.4U2XSV7EIRX71	17253
udca.trial.5MFMUVCW7F8BH	16424		udca.trial.6PDK8YL3JA93M	17166
udca.trial.4DM32ZESL2MBC	16423		udca.trial.3OSBW7EXK6NPV	17127
udca.trial.2INJB2HJLLXI4	16403		udca.trial.FVSNCQDZR2E8	17006
udca.trial.7LXIBT6NIG7YW	16302		udca.trial.59O62OK5OKEL1	16892
udca.trial.4VADZYVF8GQQG	16217		udca.trial.4028RLMP1OS5P	16815
udca.trial.464YVD1BZQ341	16172		udca.trial.4BS687DHTQSDL	16742
udca.trial.PJ3S7WLUZLXM	16163		udca.trial.4U8UODTHHNX7W	16726
udca.trial.206LXQT9UF5M6	16115		udca.trial.4NFB3D73F75VL	16617
udca.trial.1X2HTA40SJZ5S	16015		udca.trial.2LZNQ4YBAR1UJ	16491
udca.trial.75JNLNM98V342	15875		udca.trial.4CYPUNYQJPDRB	16342
udca.trial.1A5EJV5E3UDHA	15847		udca.trial.6S3IA5OGVPULH	16308
udca.trial.78KD01H2TF5H6	15671		udca.trial.63V0WLZ87T6OV	16066
udca.trial.79H1TYDNAZI5C	15584		udca.trial.1EAT2ROAT8QEL	16059
udca.trial.1UTR7QMCFBZ5G	15535		udca.trial.598CVRC4VJ23Y	16038
udca.trial.3LG5YA0W9AFMS	15531		udca.trial.1DF0THUIBELW4	15977
udca.trial.118TUJCE5J2UJ	15505		udca.trial.5DJB2OS6CDKQD	15897
udca.trial.2UDGRO8CDNXQ0	15373		udca.trial.2IKZMRSMI9XTV	15884
udca.trial.7D96U8DGAOI9T	15360		udca.trial.6T2Y6NKYY4Q8V	15757
udca.trial.4I05JZJPU7I8Q	15237		udca.trial.6V5RWOGKCGQ8C	15653
udca.trial.57CXBPATTRIN4	15174		udca.trial.73RCBO9TZDWY7	15610
udca.trial.46CZ5YSUN0102	15025		udca.trial.F7RRJFU1X8Q5	15561
udca.trial.5GX9ZP63MMZWB	14957		udca.trial.7IA7T7C7RZOOT	15426
udca.trial.6OOVPNG1OZUBH	14919		udca.trial.512LNOQW1N7V6	15400
udca.trial.5MPQKK9UJ342O	14908		udca.trial.1MTVCBPWYL16V	15347
udca.trial.R8F2H0TGCM2M	14906		udca.trial.59A8WK6K2EGO5	15260
udca.trial.VBCYSPC9X6T0	14877		udca.trial.1O0NVXJFRT9M8	15251
udca.trial.1KQ4D4BIQTS7	14719		udca.trial.4NBXW59XJN5IZ	15121
udca.trial.6KME2JB0ADBE6	14614		udca.trial.42KU5OT1NB0VL	15001
udca.trial.3ZM86E3NR4WDN	14561		udca.trial.Q3RGT9ZX9F93	14983
udca.trial.6ALZAGZFL6UM9	14538		udca.trial.5T5Z43FVA3EVH	14964
udca.trial.5FWLPW9O9TASS	14482		udca.trial.4SJJE4P9WAX2W	14944
udca.trial.37C19TPTK2H6S	14465		udca.trial.BVNCGZ2CS4DQ	14880
udca.trial.4HC4O695WDOKN	14393		udca.trial.5F0KJH7LOPJ8O	14826
udca.trial.2J11QU8XEKXCL	14361		udca.trial.2EY5DDHO6RGCV	14779
udca.trial.2GFEU5X3J3EV6	14331		udca.trial.BQE4G7HACPGX	14728
udca.trial.3SCGLVN7WLPYB	14266		udca.trial.1D70IW2ZO4O03	14670
udca.trial.MPJMNNSJQD1I	14164		udca.trial.5K21RNPUKYRGR	14645
udca.trial.31SG1CJ3OVFBH	13967		udca.trial.6E65J04ZJD0LD	14644
udca.trial.U7BHRVR1JHCV	13961		udca.trial.1OM6MB2C827CQ	14620
udca.trial.3B52UQSEJHPGY	13935		udca.trial.22MQDHS0644G	14600
udca.trial.V3CO6XTMN8WZ	13882		udca.trial.4GIUKC70W4FZR	14522
udca.trial.36O7EBD8JTKL	13806		udca.trial.2LOHMLKN9FMWV	14426
udca.trial.34QOT5JJDLPHO	13783		udca.trial.KEPM10OI4F60	14418
udca.trial.4V2DPD3WL6SUF	13778		udca.trial.6T7SOBQC7D739	14300
udca.trial.3B4TXLK4G82FB	13729		udca.trial.7LC8IKW15GXA1	14281
udca.trial.4D6Q59Q96ZBNC	13692		udca.trial.4OGN0NY0OHG36	14268
udca.trial.4NX7PDKJWMG7U	13689		udca.trial.5G1WGRYIXZTG9	14251
udca.trial.5YITU3MSP6LC7	13665		udca.trial.5A9OT2324TCBJ	14068
udca.trial.2K2AMF5BGD02U	13628		udca.trial.6GWYLZDV9RQI9	13992
udca.trial.1D1GUV5UWOIAZ	13585		udca.trial.36LWYX9TXUPNJ	13938
udca.trial.3BC6KPH571F7A	13565		udca.trial.2U2PEHGW5JGUR	13567
udca.trial.21TF2K5TY79TL	13507		udca.trial.1LFBF9D5LCHX4	13495
udca.trial.6S3R7AWQYZHN4	13486		udca.trial.3JTECBLLR9F61	13419
udca.trial.41GSONZGEXBFG	13351		udca.trial.QF6HHVY1UH8E	13386
udca.trial.6C8TY599AQ2KC	13323		udca.trial.167CO2JI59DBY	13362
udca.trial.4OONB9PJBRDZ7	13301		udca.trial.55DIBR9NWQMQX	13297
udca.trial.3VTFIM9CUZB54	13225		udca.trial.5JBIQENN5K1V3	13281
udca.trial.3B2BS5SGYN6HQ	13189		udca.trial.7G01G2JLMUBXD	13213
udca.trial.76NP2OFUH8SK7	13176		udca.trial.614F7X1CYX02Y	13202
udca.trial.3WXVPZP5WJYNO	13175		udca.trial.FYJPXQBKLLDG	13020
udca.trial.1AQOD3G0GTO65	13081		udca.trial.36TX9J1CL4NJK	12882
udca.trial.1MRD6VY9H059A	13060		udca.trial.1BHGBHQHZI0TG	12868
udca.trial.2H0Q694ZHTTAP	13050		udca.trial.2KT43OD2KSGGT	12782
udca.trial.FFDBSL4W08JR	13008		udca.trial.2ONCJ1IB8VEGG	12749
udca.trial.25R2805I3LBWI	12997		udca.trial.5SXYTHOCMTGZG	12635
udca.trial.4Z1VCR0QBP5QV	12891		udca.trial.7A1NZOTRRI7Q5	12630
udca.trial.4LV1MUJGER1CF	12830		udca.trial.PR42TO4I9JTN	12491
udca.trial.1AW6I9FVMIQ4L	12737		udca.trial.5CP4E7N9CE3ZS	12458
udca.trial.5PVV89KQ45U	12588		udca.trial.7ENZOFYHR6OL7	12429
udca.trial.5FVZL9CFZ3TFE	12296		udca.trial.35PVSI7RCQY3F	12366
udca.trial.5NUFP2XXNXEMV	12277		udca.trial.74SVN9BRQ6QGR	12328
udca.trial.ZP0PG81PV4NZ	12264		udca.trial.37Q7D3BP9I25B	12316
udca.trial.3TB8UVP82K0HN	12254		udca.trial.39YAB4YVQ9H1L	12278
udca.trial.6ZTY3DIFX9HWX	12244		udca.trial.7CAEL8BG4Q7QH	12277
udca.trial.2BDRQK13R2R2S	12219		udca.trial.268XB5LOZ9II3	12228
udca.trial.1BE1LEW2I6WQ6	12187		udca.trial.ABLA8MFTUJ5J	12226
udca.trial.KMPWMS75ED21	12186		udca.trial.5L0SHSUL55Y9F	12217
udca.trial.4YRRN23S019ZO	12144		udca.trial.33RWK5HJ7NEYC	12199
udca.trial.7I4PO1CCMAMQD	12126		udca.trial.6KEL67UI4LWT4	12155
udca.trial.30R75RMPN3CL8	12114		udca.trial.A3KZMUX6KL9I	12116
udca.trial.OKBJ7ULP1BEA	12094		udca.trial.VGV3YP7FM8RG	12086
udca.trial.6HV4QCIN50JO7	12080		udca.trial.4URMC6CGD2BZ6	12016
udca.trial.56HJSS3954C72	11818		udca.trial.4EDH60MIEGGC1	11961
udca.trial.76VGG4Z3193EL	11804		udca.trial.4PPA27OP2TZC2	11931
udca.trial.1PMTD91HZ4SPL	11792		udca.trial.74Z0C5JAEGRK	11868
udca.trial.4U5OVG7C3MG69	11688		udca.trial.45UGFBI5UV9AF	11800
udca.trial.3FCZJ32YQGYBU	11380		udca.trial.BFVOEOB5HVNB	11725
udca.trial.1AG5X1WUBYUCJ	11375		udca.trial.5YFF40SD7VH8X	11715
udca.trial.3W4LM5N0WAQ2S	11354		udca.trial.1CIQPXK5N17AD	11618
udca.trial.6PAT6DL5YFQ4E	11342		udca.trial.4DPHT2982DQEM	11496
udca.trial.59G5S2SN1AGP0	11240		udca.trial.46V369HBLXUNA	11429
udca.trial.5YOBZ9MNUVNAN	11199		udca.trial.72I1MMONOKSL9	11408
udca.trial.5EXUZR4XPM404	11164		udca.trial.5YTCA55YU1F5T	11400
udca.trial.7AIC8E7AYIOM9	11113		udca.trial.69SQPHUK6OPS1	11383
udca.trial.76FFUXG1QP7MJ	11104		udca.trial.6UBU5CJXFQWJE	11364
udca.trial.476I6Y39QIWML	11036		udca.trial.2G4OZU2WWQ1QL	11321
udca.trial.1KAMAQP2GI7CX	11005		udca.trial.7J9NPP8PUEKC7	11287
udca.trial.7H8XERIK4GI7W	10977		udca.trial.24EYXIN4M6KTO	11280
udca.trial.277PK5NP57T1F	10973		udca.trial.1OWP2CLICX16C	11251
udca.trial.7I5M8OF4M0UW2	10901		udca.trial.305MWJ6JL3B42	11185
udca.trial.10ST9BTCUZ72H	10834		udca.trial.41EAJ87SXCFHV	11178
udca.trial.5NG9LTC1YHTOC	10691		udca.trial.49JUD0I19PQFO	11174
udca.trial.721ZIK8CS9T2J	10605		udca.trial.2KYDBP4NN7VDM	11164
udca.trial.O9LOW0F2NY9P	10485		udca.trial.AEATYP3SXYE3	11150
udca.trial.7KDG9KU0ZIMQP	10300		udca.trial.4OBDSN6FM216D	11124
udca.trial.6NO01K8LUNLWZ	10146		udca.trial.6FAFX66UV0D35	11036
udca.trial.69FH6VBGGZCZ7	10066		udca.trial.1IDYDDNU4BUFY	11019
udca.trial.6CGSPW3IC8WPP	9896		udca.trial.EZYV7ZBW5U53	11015
udca.trial.2H0ONE7PW2PK1	9874		udca.trial.1W0JRCFV8K7KT	11015
udca.trial.1XT9ROEIB8BT3	9752		udca.trial.7QLVWSJJKRIYG	10924
udca.trial.1I0KN1NJNEJN	9626		udca.trial.3TGI2WGT4ZFEG	10635
udca.trial.4A1YDB6I8NK2W	9473		udca.trial.3BSUTEUOE1W3E	10613
udca.trial.29TPOBOH855UL	9458		udca.trial.4992ZTQL1L9KF	10581
udca.trial.39C3X9LHDJY71	9396		udca.trial.SSINKAPL1B1H	10561
udca.trial.52MM7268YTPCP	9356		udca.trial.ROH6JH4CNLLC	10440
udca.trial.7A88CX4CTVOD	9313		udca.trial.147XO4IC88HFR	10438
udca.trial.4UU4HM43UN7WR	9189		udca.trial.2U5GH2GTQDZTZ	10230
udca.trial.NDTFM6MKTTR8	9165		udca.trial.4912P7Z2EBBOE	10088
udca.trial.64GAPU9UKSHDQ	9086		udca.trial.6LF9G0QXHFLWN	9830
udca.trial.3ERPPUSCDHNMZ	8860		udca.trial.475UJG8RU2BIJ	9799
udca.trial.1DOVM1J6JSULO	8701		udca.trial.3SUL9ORL9CF5	9746
udca.trial.15ZR3TE7B6DIC	8593		udca.trial.7HK3IAW85RX5K	9669
udca.trial.2TBIPQK6TO651	8557		udca.trial.4SG4O1UUEZSZM	9650
udca.trial.2E4MCE7938KQC	8556		udca.trial.6E6EG5D9MMNN0	9636
udca.trial.6TD1WCHX9SM02	8538		udca.trial.19UN6ODXVPWM1	9593
udca.trial.3JPZM8R69YB2R	8471		udca.trial.232B194SFTG44	9534
udca.trial.4F9JVALULBBMT	8274		udca.trial.62OHA5DZHULB5	9335
udca.trial.6169PUYIK1AWH	8220		udca.trial.1WJZ2MTC0F7G5	9318
udca.trial.6XODARMWY2YY8	8204		udca.trial.41QWECWEQL76N	9311
udca.trial.5WW0PAA8LEH4S	7965		udca.trial.C5R25W0OG04X	9264
udca.trial.GWOBFXTU3ASQ	7960		udca.trial.6GE8H1S604FHN	9228
udca.trial.71W45WJJF4WSC	7956		udca.trial.T7VL9Z8Z4LPH	9221
udca.trial.79P0LP7WCICAP	7912		udca.trial.5A1OIGBJHJEFI	9149
udca.trial.2F8NTF0UBMA6H	7732		udca.trial.2O7QO6LHRIGQT	9070
udca.trial.13J07O50AOFLZ	7674		udca.trial.3KUOQRF9ESLMY	9066
udca.trial.7NRO3QG8D1OYA	7580		udca.trial.517UVPIH42MRZ	8958
udca.trial.3I382XBD4VJW	7368		udca.trial.27VYE9D2LJ19	8854
udca.trial.4TSSKBD6LCXP6	7365		udca.trial.713HPKBWBC9BI	8647
udca.trial.1ASRS6LG57M1B	7305		udca.trial.34YP3RB20VNDP	8590
udca.trial.4VMZV3K11PIF8	7251		udca.trial.2RB9OMTUGIWL	8539
udca.trial.4R1ZHC4AUY7SA	6430		udca.trial.6R2VJ7PB4N98M	8497
udca.trial.30A9ZX0WCT8NH	6030		udca.trial.5NMFEH6F0NGQU	8483
udca.trial.IBH5NIVALH44	5955		udca.trial.54MQDCZ6E2A3M	8460
udca.trial.3UZWHMYXRGFIL	5830		udca.trial.26UG1J4LFIG8L	8328
udca.trial.21LERYEBAXBXK	5721		udca.trial.6A395JDQBJJLN	8267
udca.trial.2875GNK77MOOT	5686		udca.trial.6SPOO11V8FDG1	8260
udca.trial.289NM3BUP7KME	5615		udca.trial.E98FOM3Z8L8G	8223
udca.trial.2FIRJ3XSNA5XO	5537		udca.trial.184O8XF8DWBCZ	8125
udca.trial.62YC2P2NQ8U0P	5519		udca.trial.22U1TI4ZP9V6G	8063
udca.trial.5KMWUJE94R437	5506		udca.trial.71Z9YU5OT6DTZ	8024
udca.trial.4LZW4IOTNZI6T	5241		udca.trial.5NR0Z03I6MAJL	8019
udca.trial.4FPKGI4VVV7EV	5068		udca.trial.69MKWU074J2PJ	7591
udca.trial.4OVZYDMK2KQR6	5053		udca.trial.BL4WFFW7XAK4	7576
udca.trial.20377NYUD41IW	5001		udca.trial.4WDIWCM8H480W	7207
udca.trial.1K7V85P4VNODP	4524		udca.trial.3111YBBDVHLAS	7168
udca.trial.WS0AY7JBJNXX	4515		udca.trial.54JBNA4QWR60C	7097
udca.trial.57I6JQ2EW6XJX	4485		udca.trial.2JAZ2VB76L0K	7081
udca.trial.76CA1ZTWCNQKW	4150		udca.trial.D4JB5Y0UEAO9	6566
udca.trial.2N0AH2XH1TN7E	4108		udca.trial.3V55PNQITVUFE	6135
udca.trial.60NI22FJOMW57	3953		udca.trial.5KUX555RS11Z8	6120
udca.trial.6ATDGFTPXRB4W	3722		udca.trial.1QP0CBXXME7C7	5924
udca.trial.7QL9S5MBA21L2	3699		udca.trial.25KWFCB51FOU0	5710
udca.trial.4DOU5KEQ5X5AK	3523		udca.trial.2HTLJQKWOW3T6	5707
udca.trial.3KUANX8XZEJ4	3480		udca.trial.48V5TPCZFFBNJ	5600
udca.trial.1N1VMXHFLUZ2W	3329		udca.trial.4THC7NXCBXS0	5594
udca.trial.4SO4YNMD29QVN	2756		udca.trial.27SZDDYBI73QA	5242
udca.trial.5JGRYFF87ZGRW	2651		udca.trial.741G1D6SB1SPE	5238
udca.trial.3G5UWKIVXJ8UB	2492		udca.trial.33XTFO3M6JEZ7	5044
udca.trial.32NV34NXZ9PI7	2310		udca.trial.6IMKC8NMK5HFK	4971
udca.trial.70HBBOYHYMQGY	2043		udca.trial.2T0RCJSQLJP9S	4930
udca.trial.2OSLR29WBATD9	1634		udca.trial.3B7L06K212LEJ	4827
			udca.trial.3P4XRC3JDFFEN	4479
			udca.trial.4DS8VN95N89DU	4457
			udca.trial.1SDNZ37NBAMD5	4326
			udca.trial.3PCY1XV20PDAO	3677
			udca.trial.R37DB6HZOAWH	3550
			udca.trial.778B8EVYXRI50	3516
			udca.trial.6LA07ZZCF06ZU	3393
			udca.trial.5W22XYDLOONFU	2205
			udca.trial.QKFPINJ49W57	955
			udca.trial.52Z9L1S4DTKS5	945
