# Supplementary material for: Effects of ursodeoxycholic acid on the gut microbiome and colorectal adenoma development
Source: Cancer Med. 2019 Jan 16;8(2):617–28. doi: 10.1002/cam4.1965 (PMC6382922; doi:10.1002/cam4.1965)
Supplement: Supplementary file 4 [file CAM4-8-617-s004.xlsx]

## Sheet: ALPACA_TopTenASVs
ALPACA rank	Feature ID	Kingdom	Phylum	Class	Order	Family	Genus	Species
1	fd1f139259c53276619476db0cc81913	k__Bacteria	p__Firmicutes	c__Clostridia	o__Clostridiales	f__Lachnospiraceae	g__Blautia	s__
2	74ec9fe6ffab4ecff6d5def74298a825	k__Bacteria	p__Firmicutes	c__Clostridia	o__Clostridiales	f__Lachnospiraceae
3	79280cea51a6fe8a3432b2f266dd34db	k__Bacteria	p__Firmicutes	c__Clostridia	o__Clostridiales	f__Ruminococcaceae	g__Faecalibacterium	s__prausnitzii
4	ad7bc2bb6e1ec90a9bc3c8949bce80d6	k__Bacteria	p__Firmicutes	c__Clostridia	o__Clostridiales	f__Lachnospiraceae	g__[Ruminococcus]	s__gnavus
5	9099a7f671b923c7b07c12508f17270a	k__Bacteria	p__Firmicutes	c__Clostridia	o__Clostridiales	f__Ruminococcaceae	g__Ruminococcus	s__
6	58df89090206b56c52bfffa4b97f4d5d	k__Bacteria	p__Firmicutes	c__Erysipelotrichi	o__Erysipelotrichales	f__Erysipelotrichaceae	g__[Eubacterium]	s__dolichum
7	3e93fd55a231bb99b67a666bad8446a8	k__Bacteria	p__Firmicutes	c__Clostridia	o__Clostridiales	f__Ruminococcaceae	g__Ruminococcus	s__
8	4311a44a7d56ce4086afad3e75bedd6e	k__Bacteria	p__Firmicutes	c__Clostridia	o__Clostridiales	f__Ruminococcaceae	g__	s__
9	149e7d5e484d157f2ac6140a2111618e	k__Bacteria	p__Firmicutes	c__Clostridia	o__Clostridiales	f__Ruminococcaceae	g__Faecalibacterium	s__prausnitzii
10	ad52a0f6646c574417ce0b13b84acfa9	k__Bacteria	p__Firmicutes	c__Clostridia	o__Clostridiales	f__Ruminococcaceae	g__Ruminococcus	s__bromii

## Sheet: Post Placebo correlation
Spearman correlations: Post Placebo
		fd1f139259c53276619476db0cc81913	74ec9fe6ffab4ecff6d5def74298a825	79280cea51a6fe8a3432b2f266dd34db	ad7bc2bb6e1ec90a9bc3c8949bce80d6	9099a7f671b923c7b07c12508f17270a	58df89090206b56c52bfffa4b97f4d5d	3e93fd55a231bb99b67a666bad8446a8	4311a44a7d56ce4086afad3e75bedd6e	149e7d5e484d157f2ac6140a2111618e	ad52a0f6646c574417ce0b13b84acfa9
	fd1f139259c53276619476db0cc81913	1	0.342014	-0.0242254	0.469383	0.332761	0.418468	0.227159	0.242248	-0.235851	-0.0687574
	74ec9fe6ffab4ecff6d5def74298a825	0.342014	1	-0.228325	0.383814	0.315649	0.286732	0.363877	0.359013	-0.195143	-0.115318
	79280cea51a6fe8a3432b2f266dd34db	-0.0242254	-0.228325	1	-0.191551	0.0759946	-0.117781	0.0775322	-0.160646	0.0728614	0.012152
	ad7bc2bb6e1ec90a9bc3c8949bce80d6	0.469383	0.383814	-0.191551	1	0.2628	0.212546	0.242036	0.226558	-0.309984	0.0338533
	9099a7f671b923c7b07c12508f17270a	0.332761	0.315649	0.0759946	0.2628	1	0.114114	0.262288	0.270937	-0.0510679	-0.00833657
	58df89090206b56c52bfffa4b97f4d5d	0.418468	0.286732	-0.117781	0.212546	0.114114	1	0.196292	0.236869	-0.0979835	-0.0123638
	3e93fd55a231bb99b67a666bad8446a8	0.227159	0.363877	0.0775322	0.242036	0.262288	0.196292	1	0.189924	-0.00781523	-0.0482981
	4311a44a7d56ce4086afad3e75bedd6e	0.242248	0.359013	-0.160646	0.226558	0.270937	0.236869	0.189924	1	0.0200096	-0.0187479
	149e7d5e484d157f2ac6140a2111618e	-0.235851	-0.195143	0.0728614	-0.309984	-0.0510679	-0.0979835	-0.00781523	0.0200096	1	0.192802
	ad52a0f6646c574417ce0b13b84acfa9	-0.0687574	-0.115318	0.012152	0.0338533	-0.00833657	-0.0123638	-0.0482981	-0.0187479	0.192802	1

## Sheet: Post UDCA correlation
Spearman correlations: Post UDCA
		fd1f139259c53276619476db0cc81913	74ec9fe6ffab4ecff6d5def74298a825	79280cea51a6fe8a3432b2f266dd34db	ad7bc2bb6e1ec90a9bc3c8949bce80d6	9099a7f671b923c7b07c12508f17270a	58df89090206b56c52bfffa4b97f4d5d	3e93fd55a231bb99b67a666bad8446a8	4311a44a7d56ce4086afad3e75bedd6e	149e7d5e484d157f2ac6140a2111618e	ad52a0f6646c574417ce0b13b84acfa9
	fd1f139259c53276619476db0cc81913	1	0.57405	-0.338475	0.564283	0.426993	0.50812	0.423226	0.482022	-0.344474	-0.286905
	74ec9fe6ffab4ecff6d5def74298a825	0.57405	1	-0.394277	0.49446	0.492116	0.391664	0.490923	0.534502	-0.387367	-0.218349
	79280cea51a6fe8a3432b2f266dd34db	-0.338475	-0.394277	1	-0.316054	-0.175084	-0.162541	-0.21783	-0.321365	0.344075	0.151943
	ad7bc2bb6e1ec90a9bc3c8949bce80d6	0.564283	0.49446	-0.316054	1	0.406033	0.301813	0.343612	0.326145	-0.369733	-0.257415
	9099a7f671b923c7b07c12508f17270a	0.426993	0.492116	-0.175084	0.406033	1	0.260142	0.409563	0.494711	-0.114403	-0.147417
	58df89090206b56c52bfffa4b97f4d5d	0.50812	0.391664	-0.162541	0.301813	0.260142	1	0.311139	0.362639	-0.28053	-0.195139
	3e93fd55a231bb99b67a666bad8446a8	0.423226	0.490923	-0.21783	0.343612	0.409563	0.311139	1	0.46496	-0.203957	-0.0779876
	4311a44a7d56ce4086afad3e75bedd6e	0.482022	0.534502	-0.321365	0.326145	0.494711	0.362639	0.46496	1	-0.169209	-0.0810445
	149e7d5e484d157f2ac6140a2111618e	-0.344474	-0.387367	0.344075	-0.369733	-0.114403	-0.28053	-0.203957	-0.169209	1	0.235582
	ad52a0f6646c574417ce0b13b84acfa9	-0.286905	-0.218349	0.151943	-0.257415	-0.147417	-0.195139	-0.0779876	-0.0810445	0.235582	1
